# Supplementary material for: Detection of critical antibiotic resistance genes through routine microbiome surveillance
Source: PLoS One. 2019 Mar 14;14(3):e0213280. doi: 10.1371/journal.pone.0213280 (PMC6417727; doi:10.1371/journal.pone.0213280)
Supplement: S1 Table — Attributes that are not known are designated with “NA”. Starting from the first column, the case ID is the identification used for the study, the test that were performed on the case (S = sequenced, S* = sequenced but did not meet metagenome size threshold to be analyzed, Q = qPCR analysis), sampled locations (T = trabecular space, I = interhemispheric fissure, W = “whole case”), race (B = black, BH = black-hispanic, W = white), sex (M = male, F = female), age group (Y = youth [0-17yo], YA = young adult [18-25yo], A = adult [26-40yo], MA = middle aged adult [41-60yo], OA = old aged adult [61+yo]), BMI group (UN = underweight [<18.5], N = normal [18.5–24.9], OV = overweight [25–29.9], OB = obese [30+]), the case discovery site (I = indoors, O = outdoors, H = hospital), broad manner of death (N = natural, A = accident, H = homicide, S = suicide), and estimated postmortem interval. (XLSX) [file pone.0213280.s001.xlsx]

## Sheet: Sheet1
Case ID	Test	Location	Year	Race	Sex	Age	BMI	Site	MoD	ePMI
HJ001	S*	T	2014	B	F	MA	N	I	N	24H
HJ002	S*	T	2014	W	M	MA	OV	I	A	24H
HJ003	S*	T	2014	W	F	A	NA	I	NA	NA
HJ004	S	T	2014	W	F	MA	OV	O	H	24H
HJ005	S*	T	2014	W	M	MA	NA	I	NA	NA
HJ006	S	T	2014	B	M	A	OV	I	H	24H
HJ007	S	T	2014	W	F	MA	OV	I	A	24H
HJ008	S*/Q	T/W	2014	B	M	MA	N	I	N	24H
HJ009	S*	T	2014	W	M	MA	OV	I	N	24H
HJ010	S*	T	2014	B	M	A	NA	O	A	24H
HJ011	S	T	2014	W	M	A	N	I	A	24H
HJ012	S*/Q	T/W	2014	W	F	A	N	I	A	24H
HJ013	S	T	2014	B	M	OA	N	NA	N	24H
HJ014	S*	T	2014	BH	M	MA	NA	I	NA	NA
HJ015	S*/Q	T/W	2014	W	M	A	NA	I	NA	NA
HJ016	S*	T	2014	W	F	YA	OV	I	A	48H
HJ017	S*	T	2014	W	M	MA	OB	I	A	24H
HJ018	S/Q	T/W	2014	B	F	OA	N	I	N	24H
HJ019	S/Q	T/W	2014	B	M	YA	OV	I	A	24H
HJ020	S*/Q	T/W	2014	B	F	A	OB	I	S	NA
HJ021	S/Q	T/W	2014	W	M	A	OV	I	S	NA
HJ022	S/S/Q	T/I/W	2015	B	M	YA	UN	O	H	>72H
HJ023	S/S/Q	T/I/W	2015	B	M	OA	OV	H	N	24H
HJ024	S/Q	T/W	2015	B	M	Y	N	I	H	>72H
HJ025	S/S/Q	T/I/W	2015	B	F	Y	N	I	H	>72H
HJ026	S*/S*/Q	T/I/W	2015	W	M	OA	OB	H	N	24H
HJ027	S/S/Q	T/I/W	2015	W	F	MA	OB	I	A	48H
HJ028	S/S/Q	T/I/W	2015	B	F	YA	OV	H	N	24H
HJ029	S/S/Q	T/I/W	2015	B	M	A	N	I	H	24H
HJ030	S/S/Q	T/I/W	2015	B	M	MA	OB	I	H	48H
HJ031	S	T	2014	B	M	A	N	O	H	24H
HJ032	S	T	2014	W	F	MA	N	I	N	24H
HJ033	S	T	2014	W	F	MA	NA	I	NA	NA
HJ034	S	T	2014	B	M	MA	OB	I	N	24H
HJ035	Q	W	2014	B	M	YA	N	O	H	24H
HJ036	Q	W	2014	B	F	OA	OV	O	A	24H
HJ037	Q	W	2014	B	M	OA	UN	I	N	24H
HJ038	Q	W	2014	W	M	A	OB	I	S	24H
