# Supplementary material for: Detection of critical antibiotic resistance genes through routine microbiome surveillance
Source: PLoS One. 2019 Mar 14;14(3):e0213280. doi: 10.1371/journal.pone.0213280 (PMC6417727; doi:10.1371/journal.pone.0213280)
Supplement: S2 Table — Represented are the details of the metagenome assemblies along with the information of each metagenome before the anatomical sites were combined for the community structure determination. The combined anatomical locations have the same case ID and share the same genera richness and H index as represented by the “#C” for the combined number. The different numbers of ARGs detected between the anatomical locations is also displayed. The anatomical location is represented as (TRA) for trabecular space of occipital bone and (INT) for interhemispheric fissure. The greyed out lines represent the metagenomes removed from analyses as discussed within the Materials and Methods. (XLSX) [file pone.0213280.s002.xlsx]

## Sheet: Sheet1
Case ID	Anatomical Location	# Reads	Avg Read Length	N50	L50	# Contigs	Largest Contig	Metagenome Length	Genera Richness	H index	# ARGs
HJ001	TRA	137324	97.78	267	94	375	5052	100440	NA	NA	NA
HJ002	TRA	84130	97.41	301	42	167	2515	50136	NA	NA	NA
HJ003	TRA	66908	98.16	268	83	245	2123	68764	NA	NA	NA
HJ004	TRA	44017834	96.18	264	315395	850033	18153	220981584	7	1.46	2
HJ005	TRA	4313120	96.64	233	7252	19755	16624	4279354	NA	NA	NA
HJ006	TRA	40081166	96.31	260	266003	709872	17535	181892392	20	2.07	16
HJ007	TRA	16745216	95.48	232	46295	138668	16628	26437691	1	0	0
HJ008	TRA	102114	97.28	260	76	268	2642	75319	NA	NA	NA
HJ009	TRA	42414	98.14	274	31	94	835	26449	NA	NA	NA
HJ010	TRA	63654	97.56	306	31	125	2534	39312	NA	NA	NA
HJ011	TRA	70921138	97	278	549421	1533083	16622	415142658	20	2.29	24
HJ012	TRA	55594	97.28	288	38	128	927	32959	NA	NA	NA
HJ013	TRA	52264412	96.93	264	344538	936218	144997	246897269	4	0.14	8
HJ014	TRA	301064	97.02	267	180	848	5778	211442	NA	NA	NA
HJ015	TRA	18296	98.13	271	18	46	676	12702	NA	NA	NA
HJ016	TRA	55442	97.45	268	33	132	2761	36021	NA	NA	NA
HJ017	TRA	21300	97.63	253	21	55	655	13710	NA	NA	NA
HJ018	TRA	28160568	96.59	263	131294	296006	218277	108582002	22	2.28	34
HJ019	TRA	31200050	96.39	350	40573	255339	449344	92852895	18	2.27	51
HJ020	TRA	2826356	97.58	234	3781	10576	8795	2327159	NA	NA	NA
HJ021	TRA	50762288	96.85	268	412689	1101239	16626	293357519	12	2.13	11
HJ022	INT	14406302	96.82	250	52363	157431	16624	41028507	28C	1.21C	30
HJ022	TRA	61813294	96.02	287	412992	1207713	93841	340563594	28C	1.21C	36
HJ023	INT	7217206	96.17	234	15810	42410	16624	9270128	31C	2.12C	2
HJ023	TRA	52493132	96.23	267	346148	959605	27248	257426263	31C	2.12C	68
HJ024	TRA	73662872	96.47	294	634208	1807823	16603	522937541	11	1.57	4
HJ025	INT	60504	97.65	291	39	132	1375	38311	NA	NA	NA
HJ025	TRA	50363324	96.92	270	438327	1178337	16569	315791722	7	1.48	1
HJ026	INT	72404	97.64	289	44	163	3358	45612	NA	NA	NA
HJ026	TRA	3842	98.01	224	5	13	372	2415	NA	NA	NA
HJ027	INT	5833568	96.17	236	11787	32810	16624	7189263	4C	0.06C	4
HJ027	TRA	84097000	96.89	303	720542	2074177	42696	616809377	4C	0.06C	6
HJ028	INT	33516334	96.97	255	252159	649677	16852	164762737	3C	0.87C	0
HJ028	TRA	21152078	97.49	246	134205	340965	16624	82093556	3C	0.87C	0
HJ029	INT	31227854	96.04	252	185135	479423	16623	120172631	5C	1.01C	0
HJ029	TRA	31390348	96.54	251	218192	555894	21469	139651840	5C	1.01C	0
HJ030	INT	46292322	96.86	265	386751	1013004	18672	268684097	12C	1.64C	0
HJ030	TRA	41806034	97.15	261	340688	889893	20236	230377194	12C	1.64C	0
HJ031	TRA	155864268	91.13	134	2831501	24122335	14552	1411945250	28	2.29	33
HJ032	TRA	1247326	85.53	333	4386	14557	7189	5085351	15	0.91	12
HJ033	TRA	5324302	85.59	486	8638	53786	41161	18827022	14	1.85	30
HJ034	TRA	84713774	87.15	2810	4499	168001	887601	97932938	17	0.61	46
