# Supplementary material for: Detection of critical antibiotic resistance genes through routine microbiome surveillance
Source: PLoS One. 2019 Mar 14;14(3):e0213280. doi: 10.1371/journal.pone.0213280 (PMC6417727; doi:10.1371/journal.pone.0213280)
Supplement: S3 Table — (XLSX) [file pone.0213280.s003.xlsx]

## Sheet: Sheet1
Gene	CARD ARO Accession	qPCR Detections	WGSS Detections
AAC(6')-IB-CR	ARO:3002547	1	0
AAD(6)	ARO:3002628	0	2
AADA1	ARO:3002601	3	1
ACRB	ARO:3000216	0	5
ACRD	ARO:3000491	0	1
ACRF	ARO:3000502	0	2
ACRS	ARO:3000656	0	1
ACT 5/7 GROUP	ARO:3001824 / ARO:3001830	2	0
ANT(6)-IA	ARO:3002626	0	2
APH(3')-IA	ARO:3002641	0	1
APH(3')-IIIA	ARO:3002647	0	3
ARLR	ARO:3000838	0	1
ARLS	ARO:3000839	0	2
ARNA	ARO:3002985	0	6
BLAB	ARO:3000579	0	1
BLAZ	ARO:3000621	0	3
CFXA	ARO:3003001	0	14
CPXR	ARO:3004054	0	4
DHA	ARO:3000068	2	0
EF-TU MUTANT	ARO:3003359	0	15
ERMA	ARO:3000347	0	1
ERMB	ARO:3000375	18	3
ERMC	ARO:3000250	12	3
ERMF	ARO:3000498	0	16
ERMG	ARO:3000522	0	1
ERMX	ARO:3000596	0	8
FARA	ARO:3003961	0	1
FARB	ARO:3003962	0	1
HMRM	ARO:3003953	0	6
ILES	ARO:3003730	0	7
IMI / NMC-A	ARO:3000018 / ARO:3004195	1	0
LSAC	ARO:3003112	0	6
MACA	ARO:3000533	0	1
MACB	ARO:3000535	0	1
MDTE	ARO:3000795	0	2
MDTL	ARO:3001215	0	1
MDTO	ARO:3003549	0	1
MECA	ARO:3000617	11	0
MECR1	ARO:3000215	0	3
MEFA	ARO:3000615	18	11
MEL	ARO:3000616	0	11
MEPA	ARO:3000026	0	1
MEPR	ARO:3000746	0	1
MEXA	ARO:3000377	0	1
MEXB	ARO:3000378	0	6
MEXC	ARO:3000800	0	3
MEXD	ARO:3000801	0	5
MEXE	ARO:3000803	0	4
MEXF	ARO:3000804	0	13
MEXI	ARO:3000808	0	2
MEXK	ARO:3003693	0	4
MEXN	ARO:3003705	0	3
MEXP	ARO:3003698	0	3
MEXQ	ARO:3003699	0	2
MEXW	ARO:3003031	0	11
MEXY/AMRB	ARO:3003033	0	3
MOX	ARO:3000083	6	0
MPHC	ARO:3000319	0	1
MPRF	ARO:3003773	0	2
MSBA	ARO:3003950	0	1
MSRA	ARO:3000251	17	0
MTRA	ARO:3000816	0	1
MTRD	ARO:3000811	0	2
MTRR	ARO:3000817	0	1
MUXB	ARO:3004074	0	9
MUXC	ARO:3004075	0	1
NORA	ARO:3000391	0	1
OPMH	ARO:3003682	0	5
OPRJ	ARO:3000802	1	0
OPRM	ARO:3000379	1	3
OQXB	ARO:3003923	0	1
OXA-23 GROUP	ARO:3001418	1	0
OXA-50 GROUP	ARO:3001796	2	0
OXA-51 GROUP	ARO:3001612	2	0
PARY	ARO:3003318	0	3
PATB	ARO:3000025	0	17
PDC-7	ARO:3002506	0	1
PMPM	ARO:3004077	0	4
PMRA	ARO:3000822	0	17
PMRE	ARO:3003577	0	1
QACA	ARO:3003046	0	1
QACA/QACB	ARO:3003046 / ARO:3003047	0	1
RLMA(II)	ARO:3001301	0	12
SAT-4	ARO:3002897	0	2
SAV1866	ARO:3000489	0	1
SFO-1	ARO:3004258	1	0
SHV	ARO:3000015	7	0
SHV(156G)	ARO:3000015	10	0
SHV(238G240E)	ARO:3000015	7	0
SHV(238S240K)	ARO:3000015	4	0
SMEB	ARO:3003052	0	1
SMEE	ARO:3003056	0	1
TEM-4	ARO:3000876	0	3
TET(38)	ARO:3000565	0	4
TET(K)	ARO:3000178	0	4
TET32	ARO:3000196	0	1
TETA	ARO:3000165	3	0
TETA(46)	ARO:3004032	0	1
TETA(60)	ARO:3004035	0	5
TETA(P)	ARO:3000180	0	4
TETB	ARO:3000166	7	0
TETB(46)	ARO:3004033	0	2
TETB(60)	ARO:3004036	0	5
TETB(P)	ARO:3000195	0	4
TETM	ARO:3000186	0	15
TETO	ARO:3000190	0	9
TETQ	ARO:3000191	0	27
TETT	ARO:3000193	0	1
TETW	ARO:3000194	0	22
TETX	ARO:3000205	0	2
TRIA	ARO:3003679	0	3
TRIC	ARO:3003681	0	4
VANB	ARO:3000013	4	0
VGAA	ARO:3002829	0	2
